# Supplementary material for: Continent-wide view of genomic diversity and divergence in the wolves of Asia
Source: Commun Biol. 2025 Dec 24;9:330. doi: 10.1038/s42003-025-09379-9 (PMC12953585; doi:10.1038/s42003-025-09379-9)
Supplement: Supplementary file 3 — Supplementary Data 1 [file 42003_2025_9379_MOESM3_ESM.xlsx]

## Sheet: SupplementaryData
Supplementary Data 1.Sample list and associated metadata for newly sequenced and previously published canid genomes included in this study
Species Name	Species	Country of Origin	Location	Population of gray wolf	ID in associated study	Lat	Long	Depth	BioProject	BioSample	Study	Heterozygosity	F (inbreeding coefficient)	Twisst pop group for central and east Asia	Twisst pop group for southwestern Asia	genetic load	fsc
Gray wolf	Canis lupus	Pakistan	Central Karakoram National Park, Pakistan, near Jutal Village	Karakoram	S19-10678, 56-CKNP	36.0349	74.3	10.2612	PRJEB85742	PRJNA1285574	SAMN49769329	0.00160395	0.143929	CentralAsiaMountains
Gray wolf	Canis lupus	Pakistan	Central Karakoram National Park, Pakistan	Karakoram	S19-10679, 55-CKNPGB	35.668	75.1568	11.1169	PRJEB85743	PRJNA1285574	SAMN49769330	0.00177624	0.066651	CentralAsiaMountains
Gray wolf	Canis lupus	Pakistan	outskirts of Dera Ghazi Khan, Punjab, Pakistan	Indus River plains	S19-10680	29.5525	70.3249	8.86978	PRJEB85744	PRJNA1285574	SAMN49769331	0.00126408	0.362253
Gray wolf	Canis lupus	Pakistan	Kohlu, Baluchistan, Pakistan	Sulieman	S21-1037, W2-52BK	29.9003	69.2493	5.91226	PRJEB85745	PRJNA1285574	SAMN49769332	0.0014599	0.177753
Gray wolf	Canis lupus	Pakistan	Chitral Gol National Park, Khyber Pakhtunkhwa, Pakistan	Hindu Kush	S21-1038, 67CLW	35.8979	71.6933	5.11382	PRJEB85746	PRJNA1285574	SAMN49769333	0.00158416	0.075208	CentralAsiaMountains
Gray wolf	Canis lupus	Pakistan	Kallar Syedan, Punjab, Pakistan	Potwar Plateau	S21-1039, 86-KSRP	33.4143	73.3788	6.53257	PRJEB85747	PRJNA1285574	SAMN49769336	0.00161326	0.082308
Gray wolf	Canis lupus	Pakistan	South Waziristan, Khyber Paktunkhwa, Pakistan	Sulieman	S21-1041, 84-SWKP	32.3465	69.6242	5.79873	PRJEB85748	PRJNA1285574	SAMN49769335	0.00159058	0.086423
Gray wolf	Canis lupus	Pakistan	Chitral Gol National Park, Khyber Pakhtunkhwa, Pakistan	Hindu Kush	S21-1042, 85-SWKP	35.8979	71.6933	6.56586	PRJEB85749	PRJNA1285574	SAMN49769334	0.00152762	0.139695	CentralAsiaMountains
Gray wolf	Canis lupus	Kyrgyzstan	Pikertyk, Kyrgyzstan	Central Asia	WLF179	41.6814	78.5301	25.8671	PRJNA990466	SAMN36267804	Hennelly et al. 2024	0.00193069	0.058420		CentralAsia		YES
Gray wolf	Canis lupus	Kyrgyzstan	Sarychat, Kyrgyzstan	Central Asia	WLF180	42.0504	78.4502	17.2436	PRJNA990466	SAMN36267805	Hennelly et al. 2024	0.00186752	0.066540		CentralAsia		YES
Gray wolf	Canis lupus	India	Outskirts of Jodhpur, Rajasthan, India	Indian	BH6	26.2765	73.0182	5.64103	PRJNA736617	SAMN19655086	Hennelly et al. 2021	0.00103839	0.475774		Indian		YES
Gray wolf	Canis lupus	India	Baramati, Maharashtra, India	Indian	BH126	18.1971	74.5908	8.10355	PRJNA736617	SAMN19655089	Hennelly et al. 2021	0.000885891	0.548656		Indian		YES
Gray wolf	Canis lupus	India	Velavadar Blackbuck National Park, Gujarat, India	Indian	IW01	22.0438	72.0202	20.0689	PRJNA714797	SAMN17169709	Wang et al. 2022	0.00118275	0.547003		Indian	YES	YES
Gray wolf	Canis lupus	India	Nannaj, Maharashtra, India	Indian	BH124	17.8263	75.8652	6.82687	PRJNA736617	SAMN19655088	Hennelly et al. 2021	0.000868237	0.540830		Indian		YES
Gray wolf	Canis lupus	India	Gangewadi, Maharasthra, India	Indian	BH123	17.82	75.9838	25.985	PRJNA1285574	SAMN49769342	this study	0.00105923	0.526253		Indian	YES	YES
Gray wolf	Canis lupus	China	Ganzi, Qinghai (Garze Tibetan Autonomous Prefecture)	Tibetan	MYL	31.3736	100.056	9.86301	PRJNA559966	SAMN12565073	Wang et al. 2020	0.0014553	0.252296
Gray wolf	Canis lupus	India	Domkhar, Sham, Ladakh, India	Tibetan	BH1	34.564	76.1515	4.78772	PRJNA736617	SAMN19655084	Hennelly et al. 2021	0.00158942	0.148649
Gray wolf	Canis lupus	India	Outside of Kargil, Ladakh, India	Tibetan	BH4	34.3973	76.7815	4.93275	PRJNA736617	SAMN19655085	Hennelly et al. 2021	0.00139285	0.268679
Gray wolf	Canis lupus	China	originally caught from near Lhasa, housed in Luobulingka Zoo, Tibet (wild born), China	Tibetan	TI09	29.8126	91.0348	23.829	PRJNA448733	SAMN03652997	Zhang et al. 2014	0.000913369	0.621924	Tibetan		YES
Gray wolf	Canis lupus	China	Xining Zoo, Qinghai (wild born), China. Co-authors of Zhang et al. state this wolf was originally caught near Qinghai lake.	Tibetan	SZAXPI012802-14	36.9328	100.329	23.6076	PRJNA448733	SAMN03652998	Zhang et al. 2014	0.00166992	0.222349
Gray wolf	Canis lupus	China	Xining Zoo, Qinghai (wild born), China. Co-authors of Zhang et al. state this wolf was originally caught near Qinghai lake	Tibetan	SZAXPI012808-15	36.9328	100.329	23.9915	PRJNA448733	SAMN03653001	Zhang et al. 2014	0.00149643	0.303007
Gray wolf	Canis lupus	China	originally caught near Ngari Region, housed in Kashi Garden, (wild born), Tibet, China	Tibetan	TI32	32.8035	81.8876	22.9779	PRJNA448733	SAMN03653003	Zhang et al. 2014	0.00107595	0.519478	Tibetan		YES
Gray wolf	Canis lupus	China	Sichuan province, Chengu, Jiangyuan	Tibetan	YPi3019, LUP000168, CLUPCN000012	30.8588	102.791	8.8385	PRJNA648123	SAMN29845323	Meadows et al. 2023	0.0015917	0.054881
Gray wolf	Canis lupus	Iran	Kerman, Iran	West Asia	Iran wolf3	30.2828	57.0731	15.7718	PRJNA639312	SAMN15232435	Ghanatsaman et al. 2020	0.00191655	0.061569		southwesternAsia		YES
Gray wolf	Canis lupus	Iran	Terhan, Iran	West Asia	Iran wolf2	35.1436	48.533	16.8851	PRJNA639312	SAMN15232434	Ghanatsaman et al. 2020	0.00185131	0.056648		southwesternAsia		YES
Gray wolf	Canis lupus	Iran	Hamadan, Iran	West Asia	Iran wolf1	35.7291	51.391	14.1943	PRJNA639312	SAMN15232433	Ghanatsaman et al. 2020	0.00188227	0.075918		southwesternAsia		YES
Gray wolf	Canis lupus		Near Mitzpe Ramon, Negev Desert	West Asia	S21_2743, M110691(Steinhardt Museum of Nat Hist)	30.72	34.78	5.93626	PRJNA1285574	SAMN49769337	this study	0.00145157	0.172837		southwesternAsia
Gray wolf	Canis lupus	Iran	no specific location	West Asia	irw-2	35.7133	49.0683	25.4983	PRJNA448733	SAMN02921312	Fan et al. 2016	0.00177406	0.068211		southwesternAsia	YES	YES
Gray wolf	Canis lupus	Saudi Arabia	Breeding Centre for Endangered Arabian Wildlife, Saudi Arabia	West Asia	GreyWolf_SaudiArabia	24.9738	44.7977	10.7974	PRJNA494815	SAMN10180428	Gopalakrishnan et al. 2018	0.0013524	0.328152		southwesternAsia		YES
Gray wolf	Canis lupus	Syria	Breeding Centre for Endangered Arabian Wildlife, Syria	West Asia	GreyWolf_Syria	34.8207	38.162	12.6132	PRJNA494815	SAMN10180429	Gopalakrishnan et al. 2018	0.00146527	0.302061		southwesternAsia		YES
Gray wolf	Canis lupus	Iran	Hajjiabad	West Asia	LUP004107	28	57	24.1292	PRJCA000879	SAMC036723	Wang et al. 2019	0.0019223	0.056371		southwesternAsia	YES	YES
Gray wolf	Canis lupus	Iran	Zanjan	West Asia	LUP004101, YPi3650, CLUPIR000003	47.52	35.25	24.111	PRJNA648123	SAMN29845326	Meadows et al. 2023	0.00193357	0.041107		southwesternAsia	YES	YES
Gray wolf	Canis lupus	Iran	Tehran	West Asia	LUP004102, YPi3651, CLUPIR000004	51.39	35.41	25.276	PRJNA648123	SAMN29845327	Meadows et al. 2023	0.00197845	0.014984		southwesternAsia	YES	YES
Gray wolf	Canis lupus	Lebanon		West Asia	Lebwolf1	33.8874	35.7694	16.6181	PRJNA1285574	SAMN49769338	this study	0.0017491	0.140184		southwesternAsia		YES
Gray wolf	Canis lupus	Iran	Tehran	West Asia	LUP004105, YPi3654, CLUPIR000006	51.39	35.41	23.9419	PRJNA648123	SAMN29845329	Meadows et al. 2023	0.0019344	0.031240		southwesternAsia	YES	YES
Gray wolf	Canis lupus	Turkey	Sarikamis, Kars, Turkey	West Asia	MW387, MTR012	41.2412	42.0428	9.24757	PRJNA1285574	SAMN49769339	this study	0.00168957	0.041788		southwesternAsia
Gray wolf	Canis lupus	Portugal	Minho, Portugal	Europe	ptw	40.7584	-8.60006	25.0464	PRJNA448733	SAMN02921316	Fan et al. 2016	0.00125777	0.393367	Europe	Europe
Gray wolf	Canis lupus	Spain	Castilla y Leon, Spain	Europe	spw	42.6609	-4.02974	23.4506	PRJNA448733	SAMN02921319	Fan et al. 2016	0.00161443	0.220346	Europe	Europe
Gray wolf	Canis lupus	Spain	Sierra Morena	Europe		38.3696	-3.8309	43.468	PRJNA482523	SAMN09708541	Gomez-Sanchez et al. 2018	0.0012736	0.419007	Europe	Europe
Gray wolf	Canis lupus	Italy	Calabria, Italy	Europe	ita	39.331	16.3462	9.77016	PRJNA448733	SAMN02921313	Fan et al. 2016	0.00101538	0.595613	Europe	Europe
Gray wolf	Canis lupus	Norway	Halgar, Vestre Toten Muncipality	Europe	MW005	60.6002	10.5691	5.17442	PRJEB57290	No public data on NCBI	Ciucani et al. 2023	0.001451	0.108397	Europe	Europe
Gray wolf	Canis lupus	Finland	Mynamaki	Europe	MW347	60.7539	22.1861	6.0818	PRJEB57290	No public data on NCBI	Ciucani et al. 2023	0.00131061	0.178731	Europe	Europe
Gray wolf	Canis lupus	Lithuania	Sakynos, Siauliai District Municipality	Europe	MW020	56.152	23.2241	6.12949	PRJEB57290	No public data on NCBI	Ciucani et al. 2023	0.00122319	0.228642	Europe	Europe
Gray wolf	Canis lupus	Czech Republic	Ceska Kamenice	Europe	MW045	50.7978	14.4177	5.97663	PRJEB57290	No public data on NCBI	Ciucani et al. 2023	0.00122603	0.211798	Europe	Europe
Gray wolf	Canis lupus	Romania	Bradut	Europe	MW062	46.129	25.6101	6.00536	PRJEB57290	No public data on NCBI	Ciucani et al. 2023	0.00132168	0.169306	Europe	Europe
Gray wolf	Canis lupus	Austria	Allentsteig	Europe	MW515	48.6534	15.3392	6.13	PRJEB57290	No public data on NCBI	Ciucani et al. 2023	0.00114822	0.269133	Europe	Europe
Gray wolf	Canis lupus	Ukraine	Sumy	Europe	MW707A	49.1461	31.5354	7.77143	PRJNA1285574	SAMN49769340	this study	0.00141077	0.175683	Europe	Europe
Gray wolf	Canis lupus	Bosnia and Herzegovina	Nikole Pasica	Europe	MW703A	43.7831	19.2918	6.95849	PRJEB57290	No public data on NCBI	Ciucani et al. 2023	0.00150971	0.112934	Europe	Europe
Gray wolf	Canis lupus	Bulgaria	Sofia region	Europe	MW706A	42.6977	23.3219	8.24271	PRJEB57290	No public data on NCBI	Ciucani et al. 2023	0.00157791	0.098585	Europe	Europe
Gray wolf	Canis lupus	Croatia	Zaostrog	Europe	MW1126	43.16	17.32	6.01776	PRJEB57290	No public data on NCBI	Ciucani et al. 2023	0.00141342	0.110736	Europe	Europe
Gray wolf	Canis lupus	Slovakia	Pod Kykulu, Povina	Europe	MW336, CL719	49.3053	18.8661	5.756	PRJNA1285574	SAMN49769341	this study	0.00134538	0.154788	Europe	Europe
Gray wolf	Canis lupus	Greece	Fthiotida	Europe	MW1135	40.1	21.42	5.04563	PRJEB57290	No public data on NCBI	Ciucani et al. 2023	0.00146502	0.084490	Europe	Europe
Gray wolf	Canis lupus	Slovakia	Vitanova, Orava	Europe	MW339	49.2153	19.4405	5.93246	PRJEB57290	No public data on NCBI	Ciucani et al. 2023	0.00143778	0.101855	Europe	Europe
Gray wolf	Canis lupus	Germany	Hessen	Europe	MW055	50.6521	9.16244	5.80457	PRJEB57290	No public data on NCBI	Ciucani et al. 2023	0.00139006	0.141180	Europe	Europe
Gray wolf	Canis lupus	Russia	Bryansk, Russia	Europe	GW3	53.2643	34.3524	10.1864	PRJNA192935	SAMN01974488	Wang et al. 2013	0.00166794	0.069305	Europe	Europe
Gray wolf	Canis lupus	China	Kalamaili Nature Reserve (wild born), Xinjiang, China	Central Asia	XJ24; BGI-01505070007	43.3	93.5	21.6681	PRJNA448733	SAMN03653000	Zhang et al. 2014	0.0018972	0.046353			YES	YES
Gray wolf	Canis lupus	China	Duzhishan Garden (wild born - not from Kashgar), Xinjiang, China	Central Asia	XJ30; BGI-01505070006	46.2	83.9	24.2536	PRJNA448733	SAMN03653002	Zhang et al. 2014	0.00194673	0.029331			YES	YES
Gray wolf	Canis lupus	Russia	Altai, Russia	Central Asia	GW1	52.3325	87.9097	9.97411	PRJNA448733	SAMN01974486	Wang et al. 2013	0.00176145	0.050347				YES
Gray wolf	Canis lupus	Kyrgyzstan	near Nura	Central Asia	LUP008521, YP160822-032, CLUPKG000001	48.886	62.3025	18.7131	PRJNA648123	SAMN29845331	Meadows et al. 2023	0.00174831	0.098829	CentralAsiaMountains
Gray wolf	Canis lupus	Kazakhstan	Betpak Dala	Central Asia	LUP008522, YP160822-033, YP160822-033	46.0342	70.2002	19.7587	PRJNA648123	SAMN29845332	Meadows et al. 2023	0.0015601	0.198238				YES
Gray wolf	Canis lupus	Afghanistan	Pashki, Nuristan. Museum specimen from 1949 from the Natural History Museum of Denmark (ID 4499)	Central Asia	AW012, Museum ID 4499 from the Natural History Museum of Denmark. From 1949	35.2102	70.6873	1.38555	PRJNA1285574	SAMN49769343	newly sequenced
Gray wolf	Canis lupus	Russia	Altai republicKabanucha	Central Asia	LUP008512,ypi584,CLUPRU000001	50.5749	87.265	19.2632	PRJNA648123	SAMN29845333	Meadows et al. 2023	0.00197252	0.019554	Russia	CentralAsia		YES
Gray wolf	Canis lupus	Russia	Altai republicKabanucha	Central Asia	LUP008513,ypi585,CLUPRU000002	50.5749	87.265	18.2436	PRJNA648123	SAMN29845334	Meadows et al. 2023	0.00191231	0.046572	Russia	CentralAsia		YES
Gray wolf	Canis lupus	Russia	Altai republicKabanucha	Central Asia	LUP008514,ypi596, CLUPRU000003	50.5749	87.265	18.7548	PRJNA648123	SAMN29845335	Meadows et al. 2023	0.00182526	0.094398	Russia	CentralAsia		YES
Gray wolf	Canis lupus	Russia	Sakha-Yakutia republic North part	Central Asia	LUP008515,ypi639,CLUPRU000004	70.2605	133.983	19.95	PRJNA648123	SAMN29845336	Meadows et al. 2023	0.0018986	0.067938	Russia	CentralAsia		YES
Gray wolf	Canis lupus	Russia	Sochi	Central Asia	YP160822-028,LUP008520,CLUPRU000018	43.6221	39.7141	17.3669	PRJNA648123	SAMN29845347	Meadows et al. 2023	0.00189249	0.000000	Russia	CentralAsia		YES
Gray wolf	Canis lupus	Tajikistan	Atobek conces	Central Asia	LUP003505,YPi3124,CLUPTJ000001	38.7604	71.6443	15.6476	PRJNA648123	SAMN29845350	Meadows et al. 2023	0.00183362	0.020928	CentralAsiaMountains
Gray wolf	Canis lupus	Tajikistan	Atobek conces	Central Asia	LUP003506,YPi3125,CLUPTJ000002	38.7604	71.6443	20.9927	PRJNA648123	SAMN29845351	Meadows et al. 2023	0.00187559	0.037934	CentralAsiaMountains		YES
Gray wolf	Canis lupus	Tajikistan	ridge near pass	Central Asia	LUP003513,YPi3130,CLUPTJ000003	38.7604	71.6443	22.1851	PRJNA648123	SAMN29845352	Meadows et al. 2023	0.00187989	0.054212	CentralAsiaMountains
Gray wolf	Canis lupus	Tajikistan	Murgab Atobek conces	Central Asia	LUP008523,YP160822-034,CLUPTJ000004	38.1873	73.9985	20.6127	PRJNA648123	SAMN29845353	Meadows et al. 2023	0.00179881	0.080435	CentralAsiaMountains
Gray wolf	Canis lupus	Tajikistan	Murgab Atobek conces	Central Asia	LUP008524,YP160822-035,CLUPTJ000005	38.1873	73.9985	20.2296	PRJNA648123	SAMN29845354	Meadows et al. 2023	0.00193941	0.020339	CentralAsiaMountains
Gray wolf	Canis lupus	Tajikistan	Murgab Atobek conces	Central Asia	LUP008525,YP160822-036,CLUPTJ000006	38.1873	73.9985	22.7399	PRJNA648123	SAMN29845355	Meadows et al. 2023	0.00166694	0.150453	CentralAsiaMountains
Gray wolf	Canis lupus	Tajikistan	Murgab Atobek conces	Central Asia	LUP008526,YP160822-037,CLUPTJ000007	38.1873	73.9985	17.0601	PRJNA648123	SAMN29845356	Meadows et al. 2023	0.00194647	0.000000	CentralAsiaMountains
Gray wolf	Canis lupus	Kazakhstan	General Kazakhstan (no specific coordinates)	Central Asia	750114, MW1076, Yekaterinburg Museum	48.7194	69.4279	6.88047	PRJNA1285574	SAMN49769344	newly sequenced	0.00161886	0.040933
Gray wolf	Canis lupus	Kazakhstan	General Kazakhstan (no specific coordinates)	Central Asia	750119, MW1079, Yekaterinburg Museum	48.7194	69.4279	7.03306	PRJNA1285574	SAMN49769345	newly sequenced	0.00160799	0.037598
Gray wolf	Canis lupus	Russia	MW486	Central Asia	750125 33 (MW1081), Yekaterinburg Museum	53.32	48.06	6.39173	PRJNA1285574	SAMN49769346	newly sequenced	0.00160166	0.055759	Russia	CentralAsia
Gray wolf	Canis lupus	Kazakhstan	General Kazakhstan (no specific coordinates)	Central Asia	750117, MW1078, Yekaterinburg Museum	48.7194	69.4279	7.13607	PRJNA1285574	SAMN49769347	newly sequenced	0.0016201	0.020659
Gray wolf	Canis lupus	Russia	Shatrovsky District, Kurgan Oblast	Central Asia	750282 (MW1082), Yekaterinburg Museum	56.5	64.59	7.27182	PRJNA1285574	SAMN49769348	newly sequenced	0.00160042	0.041164	Russia	CentralAsia
Gray wolf	Canis lupus	Russia	Irbitskiy Rayon, Sverdlovsk Oblast	Central Asia	750016 (MW1070), Yekaterinburg Museum	56.43	63.47	7.20865	PRJNA1285574	SAMN49769349	newly sequenced	0.0015949	0.039600	Russia	CentralAsia
Gray wolf	Canis lupus	China	Xinjiang, Bayanbulak Grassland	Central Asia	ypi1002,LUP000146, CLUPCN000005	42.9021	86.0794	20.0393	PRJNA648123	SAMN29845316	Meadows et al. 2023	0.00192543	0.043278		CentralAsia		YES
Gray wolf	Canis lupus	China	Xinjiang, Bayanbulak Grassland	Central Asia	YPi1004,LUP000147, CLUPCN000006	42.9021	86.0794	19.9774	PRJNA648123	SAMN29845317	Meadows et al. 2023	0.00194417	0.032372		CentralAsia		YES
Gray wolf	Canis lupus	China	Xinjiang, Bayanbulak Grassland	Central Asia	YPi1007, LUP000148, CLUPCN000007	42.9021	86.0794	20.0187	PRJNA648123	SAMN29845318	Meadows et al. 2023	0.00196209	0.025992		CentralAsia	YES	YES
Gray wolf	Canis lupus	China	Xinjiang, Tacheng	Central Asia	ypi989,LUP000149, CLUPCN000008	42.9021	86.0794	18.8239	PRJNA648123	SAMN29845319	Meadows et al. 2023	0.00202449	0.000000		CentralAsia		YES
Gray wolf	Canis lupus	Russia	Mezen, Arkhangelsk Oblast	Central Asia	MW486	65.8616	44.2293	5.92702	PRJEB57591	SAMEA113937681	Hernandez-Alonso et al. 2023	0.00124732	0.214798	Russia	CentralAsia
Gray wolf	Canis lupus	China	Heilongjiang Province	East Asia	YP9805, LUP000078	47.2509	128.392	18.4846	PRJNA648123	SAMN29845312	Meadows et al. 2023	0.00191046	0.058999
Gray wolf	Canis lupus	Mongolia	General Mongolia (no coordinates), Mongolia2 (Figure S2)	East Asia	MW574	46.3869	102.791	5.89266	PRJEB57591	SAMEA113937685	Hernandez-Alonso et al. 2023	0.00142266	0.104095	EastAsia
Gray wolf	Canis lupus	China	Inner Mongolia	East Asia	GW4	43.5068	114.513	8.17829	PRJNA448733	SAMN03168400	Wang et al. 2013	0.00148502	0.067541
Gray wolf	Canis lupus	China	Inner Mongolia	East Asia	LUPZCHN00002	43.5068	114.513	8.61956	PRJNA448733	SAMN03168393	Wang et al. 2016	0.00164898	0.069968	EastAsia
Gray wolf	Canis lupus	Mongolia	Zavkhan Aimag, Tosontsengel Sourn, Mongolia3 (Figure S2)	East Asia	MW588	48.7302	98.2375	5.61865	PRJEB57591	SAMEA113937686	Hernandez-Alonso et al. 2023	0.00153922	0.033101	EastAsia
Gray wolf	Canis lupus	Mongolia	Dornogovi Aimag, Zamiin-Uud, Mongolia1 (Figure S2)	East Asia	MW561	43.7115	111.914	5.61685	PRJEB57591	SAMEA113937687	Hernandez-Alonso et al. 2023	0.00151938	0.036705	EastAsia
Gray wolf	Canis lupus	Russia	Aldanskiy, Ulus, Sakha Republic, Sakha_Russia2 (Figure S2)	East Asia	MW524	57.4434	127.417	5.90115	PRJEB57591	SAMEA113937682	Hernandez-Alonso et al. 2023	0.00149661	0.068914
Gray wolf	Canis lupus	Russia	Anabarsky District, Sakha Republic, Sakha_Russia1 (Figure S2)	East Asia	MW538	72.3848	114.594	5.99054	PRJEB57591	SAMEA113937684	Hernandez-Alonso et al. 2023	0.00149134	0.087120
Gray wolf	Canis lupus	China	Haerbing Zoo, Inner Mongolia (wild born), China	East Asia	BGI-01505070005	64.7893	127.814	20.0418	PRJNA448733	SAMN03652999	Zhang et al. 2014	0.00179337	0.109988	EastAsia
Gray wolf	Canis lupus	China	Haerbing Zoo, Inner Mongolia (wild born), China	East Asia	BGI-01505070004	64.7893	127.814	23.031	PRJNA448733	SAMN03653004	Zhang et al. 2014	0.00166545	0.189321	EastAsia
Gray wolf	Canis lupus	Russia	Chukotka, Russia	East Asia	GW2	66.7529	173.464	8.07951	PRJNA448733	SAMN01974487	Wang et al. 2013	0.00154133	0.169917
Gray wolf	Canis lupus	China	Lioning, China	East Asia	LUPWCHN00003	41.5292	122.284	13.2761	PRJNA448733	SAMN03168394	Wang et al. 2016	0.00178108	0.070457	EastAsia
Gray wolf	Canis lupus	China	Shanxi, China	East Asia	LUPZCHN00005	36.0833	111.497	7.39264	PRJNA448733	SAMN03168395	Wang et al. 2016	0.00137463	0.133184	EastAsia
Gray wolf	Canis lupus	China	Shanxi, China	East Asia	LUPZCHN00006	36.0833	111.497	12.3554	PRJNA448733	SAMN03168396	Wang et al. 2016	0.00168222	0.129986	EastAsia
Gray wolf	Canis lupus	Canada	10km south of Gunnar Island, Ellesmere Island, Canada	North America	Ellesmere1			12.136	PRJNA494815	SAMN10180431	Gopalakrishnan et al. 2018	0.000987086
Gray wolf	Canis lupus	USA	Kobuk River, Alaska	North America	Alaska1; ARF07			6.6003	PRJNA496590	SAMN10246085	Sinding et al. 2018	0.0015376
Gray wolf	Canis lupus	USA		North America	MexicanWolf			24.2713	PRJNA448733	SAMN02921314	vonHoldt et al. 2016	0.000613557				YES
Andean fox	Lycalopex culpaeus				Lcu2			10.73	PRJNA448733	SAMN02487034	Auton et al. 2013
Dhole	Cuon alpinus		Berlin Zoo, Germany		00-0696-47CD_334/11			17.17	PRJNA494815	SAMN10180424	Gopalakrishnan et al. 2018
Ethiopian wolf	Canis simensis	Ethiopia	Ethiopia		EthiopianWolf_Ethiopia			3.15	PRJNA494815	SAMN10180425	Gopalakrishnan et al. 2018
Golden Jackal	Canis aureus	Syria			B2			17.32	PRJNA494815	SAMN10180427	Gopalakrishnan et al., 2018
African wolf	Canis lupaster	Kenya	Kenya		Kenya_GoldenJackal			23.13	PRJNA494719	SAMN10174941	Koepfli et al., 2015
African wolf	Canis lupaster	Morocco	Issoulrhene valley, Zouiat Cheikh					9.33	PRJEB39527	SAMEA7090312	Sarabia et al. 2021				Africanwolf
African wolf	Canis lupaster	Algeria			CRR010907, SAMC009005			6.93	PRJCA000335	SAMC009005	Liu et al. 2018				Africanwolf
African wolf	Canis lupaster	Ethiopia	Ethiopia		AfricanGoldenWolf_Ethiopia			16.35	PRJNA494815	SAMN10199001	Gopalakrishnan et al. 2018				Africanwolf
Coyote	Canis latrans	North America	California		BioSample:; Sample name: cac; SRA: SRS661477			29.41	PRJNA448733	SAMN02921301	vonHoldt et al. 2016
Coyote	Canis latrans	USA	Illinois					6.82	PRJNA448733	SAMN02921303	Plassais et al. 2019
Dog	Canis lupus familaris		Beagle		CFA.117995			31.81	PRJNA448733	SAMN06159681	Mizzou Comparative Canine Resequencing (University of Missouri)
Dog	Canis lupus familaris		Dauchound					35.07	PRJNA448733	SAMN06159676	Mizzou Comparative Canine Resequencing (University of Missouri)
Dog	Canis lupus familaris		Jack Russell					25.2	PRJNA448733	SAMN04196852	Mizzou Comparative Canine Resequencing (University of Missouri)
Dog	Canis lupus familaris		Shar Pei		NGSDOG025			6.97	PRJNA448733	SAMN05356427	University of Veterinary Medicine Hannover, Foundation
References
Auton A, YR Li, J Kidd, K Oliveria, J Nadel, JK Holloway, et al. 2013. Genetic recombination is targeted towards gene promoter regions in dogs. PLoS Genet 9(12): e1003984. https://doi.org/10.1371/journal.pgen.1003984
Hennelly LM, B Habib, H Modi, EK Rueness, P Gaubert, BN Sacks. 2021. Ancient divergence of Indian and Tibetan wolves revealed by recombination-aware phylogenomics. Molecular Ecology 30(24): 6687-6700.
Wang MS, M Thakur, Y Jhala, S Wang, Y Srinivas, SS Dai, et al. 2022. Genome sequencing of a gray wolf from Peninsular India provides new insights into the evolution and hybridization of gray wolves. Genome Biology and Evolution 14(20: evac012
Wang MS, S Wang, Y Li, Y Jhala, M Thakur NO Otecko, et al. 2020. Ancient hybridization with an unknown population faciliated high-altitude adaptation of canids. Molecular Ecology and Evolution 37(9): 2616-2629.
Zhang W, Fan Z, Han E, Hou R, Zhang L, Galaverni M, et al. 2014. Hypoxia adaptations in the grey wolf (Canis lupus chanco) from Qinghai-Tibet plateau. PLoS Genet 10:e1004466
Ghanatsaman ZA, GD Wang, MA Fozi, YP Zhang, A Esmailizadeh. 2020. Genome resequencing data for Iranian local dogs and wolves. BMC Research Notes 13: 436
Fan Z, Silva P, Gronau I, Wang S, Armero AS, Schweizer RM, et al. 2016. Worldwide patterns of genomic variation and admixture in gray wolves. Genome Research 26:163-173.
Gopalakrishnan S, Sinding MHS, Ramos-Madrigal J, Niemann J, Castuita JAS, Vieira FG, et al. 2018. Interspecific gene flow shaped the evolution of the genus Canis. Current Biology 28:3441-3449.
Freedman AH, I Gronau, RM Schweizer, DOD Vecchyo, E Han, PM Silva, et al. 2014. Genome sequencing highlights the dynamic early history of dogs. PLoS Genet 10(1): e1004016. https://doi.org/10.1371/journal.pgen.1004016
Wang GD, Zhai W, Yang HC, Fan R, Cao X, Zhong L, et al. 2013. The genomics of selection in dogs and the parallel evolution between dogs and humans. Nature Communications 4:1860.
Wang GD, Zhai W, Yang JC, Wang L, Zhong L, Liu YH. 2016. Out of southern East Asia: the natural history of domestic dogs across the world. Cell Research 26:21-33.
Sinding MHS, Gopalakrishnan S, Vieira FG, Castruita JAS, Raundrup K, Jorgensen MPH, Meldgaard M, Petersen B, Sicheritz-Ponten T, Mikkelsen JB, et al. 2018. Population genomics of grey wolves and wolf-like canids in North America. PLoS Genet 14:e1007745.
vonHoldt BM, JA Cahill, Z Fan, I Gronau, J Robinson, JP Pollinger, et al. 2016. Whole-genome sequence analysis shows that two endemic species of North American wolf are admixtures of the coyote and gray wolf. Science Advances 2(7): e1501714
Gou X, Z Wang, N Li, F Qiu, Z Xu, D Yan. 2014. Whole-genome sequencing of six dog breeds from continuous altitudes reveals adaptation to high-altitude hypoxia. Genome Research 24: 1308-1315.
Zhang S, GD Wang, P Ma, L Zhang, TT Yin, Y Liu, et al. 2020. Genomic regions under selection in the feralization of the dingoes. Nature Communications 671 https://doi.org/10.1038/s41467-020-14515-6
Wang X, et al. Canine transmissible venereal tumor genome reveals ancient introgression from coyotes to pre-contact dogs in North America. Cell Research 29(7): 592-595
Hernandez-Alonso G, J Ramos-Madrigal, X Sun, CH Scharff-Olsen et al. 2023. Conservation implications of elucidating the Korean wolf taxonomic ambiguity through whole-genome sequencing. Ecology and Evolution
Ciucani MM, J Ramos-Madrigal, G Hernandez-Alonso, A Carmagnini, SG Aninta, X Sun, et al. 2023. The extinct Sicilian wolf shows a complex history of isolation and admixture wiht ancient dogs. iScience 26(8): 107307
Liu YH, L Wang, T Xu, X Guo, Y Li, TT Yin, HC Yang, Y Hu, AC Adeola, OJ Sanke, et al. 2018. Whole-genome sequencing of African dogs provides insights into adaptations against tropical parasites. Molecular Biology and Evolutionni 35(2): 287-298.
Plassais J, Kim J, Davis MW, Karyadi DM, Hogan AN, Harris AC, Decker B, Parker HG, Ostrander EA. 2019. Whole genome sequencing of canids reveals genomic regions under selection and variants influencing morphology. Nature Communications 10: 1489
Meadows JRS, Kidd JM, Wang GD, Parker HG, Schall PZ, Bianchi M, Christmas MJ, Mougiouri K, Buckley RM, Hitte C, et al. 2023. Genome sequencing of 2000 canids by the Dog10K consortium advances the understanding of demography, genome function, and architecture. 24: 187
Gomez-Sanchez D, Olalde I, Sastre N, Ensenat C, Carrasco R, Marques-Bonet T, Lalueza-Fox C, Leonard JA, Vila C, Ramirez O. 2018. On the path to extinction: inbreeding and admixture in a declining grey wolf population. Molecular Ecology 27: 3599-3612.
Hennelly LM, G Sarwar, Fatima H, Werhahn G, Abbas FI, Khan AM, Mahmood T, Kachel S, Kubanychbekov Z, Waseeem MT, Naqvi RZ, Hamid A, Abbas Y, Aisha H, Waseem M, Farooq M, Sacks BN. 2024. Genomci analysis of wolves from Pakistan clarifies boundaries among three divergent wolf lineages. Journal of Heredity 115:339-348.
